# Supplementary material for: Bioconjugation of Vegetable Oils with UV Absorbers: New Approach in Skin Photoprotection
Source: Molecules. 2023 Nov 12;28(22):7550. doi: 10.3390/molecules28227550 (PMC10674893; doi:10.3390/molecules28227550)
Supplement: Supplementary file 1 [file molecules-28-07550-s001.zip]

Archive with 1 entries (1 files):
- molecules-2681383-supplementary.pdf
